# Supplementary material for: Effects of Baru Almond Oil (Dipteryx alata Vog.) Treatment on Thrombotic Processes, Platelet Aggregation, and Vascular Function in Aorta Arteries
Source: Nutrients. 2022 May 18;14(10):2098. doi: 10.3390/nu14102098 (PMC9143840; doi:10.3390/nu14102098)
Supplement: Supplementary file 1 [file nutrients-14-02098-s001.zip]

Archive with 1 entries (1 files):
- nutrients-1695474-supplementary.pdf
